# Supplementary material for: Growth Patterns in MPS IVA and MPS IIIA: A Longitudinal Single-Center Study
Source: J Clin Med. 2026 May 28;15(11):4178. doi: 10.3390/jcm15114178 (PMC13258356; doi:10.3390/jcm15114178)
Supplement: Supplementary file 1 [file jcm-15-04178-s001.zip]

Archive with 1 entries (1 files):
- jcm-4298480-supplementary.pdf
